# Supplementary material for: Highly Efficient CoFeP Nanoparticle Catalysts for Superior Oxygen Evolution Reaction Performance
Source: Nanomaterials (Basel). 2024 Aug 24;14(17):1384. doi: 10.3390/nano14171384 (PMC11396991; doi:10.3390/nano14171384)
Supplement: Supplementary file 1 [file nanomaterials-14-01384-s001.zip]

Archive with 1 entries (1 files):
- nanomaterials-3179373-supplementary.pdf
